# Supplementary material for: Efficacy, Safety and Predictive Biomarkers of Oncolytic Virus Therapy in Solid Tumors: A Systematic Review and Meta-Analysis
Source: Vaccines (Basel). 2025 Oct 20;13(10):1070. doi: 10.3390/vaccines13101070 (PMC12567567; doi:10.3390/vaccines13101070)
Supplement: Supplementary file 1 [file vaccines-13-01070-s001.zip]

Archive with 1 entries (1 files):
- vaccines-3714800-supplementary.pdf
